# Supplementary material for: Current Perspectives on Idiopathic Intracranial Hypertension without Papilloedema
Source: Life (Basel). 2021 May 24;11(6):472. doi: 10.3390/life11060472 (PMC8225003; doi:10.3390/life11060472)
Supplement: Supplementary file 1 [file life-11-00472-s001.zip]

Archive with 1 entries (1 files):
- life-1190041-supplementary.pdf
